# Supplementary material for: Factors Associated with Vaccination Uptake among Young Children: A Follow-Up Study of 1799 Toddlers
Source: Vaccines (Basel). 2023 Feb 24;11(3):535. doi: 10.3390/vaccines11030535 (PMC10053762; doi:10.3390/vaccines11030535)
Supplement: Supplementary file 1 [file vaccines-11-00535-s001.zip]

Archive with 1 entries (1 files):
- vaccines-2220405-supplementary.pdf
